# Supplementary material for: Perimenopause Decreases SERCA2a Activity in the Hearts of a Mouse Model of Ovarian Failure
Source: Biomolecules. 2024 Jun 9;14(6):675. doi: 10.3390/biom14060675 (PMC11201532; doi:10.3390/biom14060675)
Supplement: Supplementary file 1 [file biomolecules-14-00675-s001.zip]

Archive with 1 entries (1 files):
- biomolecules-3030869-supplementary.pdf
